# Supplementary material for: Effect of Temperature on Breaking of Morphophysiological Dormancy and Seed Germination Leading to Bulblet Production in Two Endemic Tulip Species from Greece
Source: Plants (Basel). 2023 Apr 30;12(9):1859. doi: 10.3390/plants12091859 (PMC10180707; doi:10.3390/plants12091859)
Supplement: Supplementary file 1 [file plants-12-01859-s001.zip]

Archive with 1 entries (1 files):
- plants-2370656-supplementary.xlsx
