# Supplementary material for: Effect of Temperature on Breaking of Morphophysiological Dormancy and Seed Germination Leading to Bulblet Production in Two Endemic Tulip Species from Greece
Source: Plants (Basel). 2023 Apr 30;12(9):1859. doi: 10.3390/plants12091859 (PMC10180707; doi:10.3390/plants12091859)
Supplement: Supplementary file 1 [file plants-12-01859-s001.zip › plants-2370656-supplementary.xlsx]

## Sheet: Supplementary Table S1 Legend
Table S1. Spatial (geo-referenced) information in WGS84 coordinates system of voucher and/or living specimens of Tulipa hageri and T. orphanidea localities in Greece compiled from the database of the Balkan Botanic Garden of Kroussia, and the personal herbaria of Dr. P. Bareka (Department of Crop Science, Agricultural University of Athens) and Dr. T. Constantinidis (Department of Biology, Nationa…

## Sheet: Table S1
ID	Genus	Species	Longtitude	Latitude
Tulipa 1	Tulipa	hageri	22.0664	38.4836
Tulipa 2	Tulipa	hageri	23.7219	38.1328
Tulipa 3	Tulipa	hageri	21.84	38.7467
Tulipa 4	Tulipa	hageri	23.7167	38.1667
Tulipa 5	Tulipa	hageri	23.3897	40.799
Tulipa 6	Tulipa	hageri	23.6594	40.8089
Tulipa 7	Tulipa	hageri	21.84	38.7467
Tulipa 8	Tulipa	hageri	23.7935	38.1907
Tulipa 9	Tulipa	hageri	23.7849	38.1986
Tulipa 10	Tulipa	hageri	23.785	38.199
Tulipa 11	Tulipa	hageri	23.3899	40.799
Tulipa 12	Tulipa	hageri	23.794	38.191
Tulipa 13	Tulipa	orphanidea	22.0833	38.1667
Tulipa 14	Tulipa	orphanidea	22.0833	38.1667
Tulipa 15	Tulipa	orphanidea	22.985	36.6069
Tulipa 16	Tulipa	orphanidea	22.9961	36.8508
Tulipa 17	Tulipa	orphanidea	23.625	40.4853
Tulipa 18	Tulipa	orphanidea	23.5839	40.6147
Tulipa 19	Tulipa	orphanidea	22.8142	36.8728
Tulipa 20	Tulipa	orphanidea	23.4319	40.7653
Tulipa 21	Tulipa	orphanidea	23.6753	40.4367
Tulipa 22	Tulipa	orphanidea	22.595	37.2939
Tulipa 23	Tulipa	orphanidea	22.9311	37.0672
Tulipa 24	Tulipa	orphanidea	22.9561	36.7497
Tulipa 25	Tulipa	orphanidea	22.73	37.11
Tulipa 26	Tulipa	orphanidea	22.9831	36.8564
Tulipa 27	Tulipa	orphanidea	22.4275	37.9808
Tulipa 28	Tulipa	orphanidea	22.75	37.0333
Tulipa 29	Tulipa	orphanidea	22.75	37.1333
Tulipa 30	Tulipa	orphanidea	22.0667	37.6667
Tulipa 31	Tulipa	orphanidea	21.9333	38.0167
Tulipa 32	Tulipa	orphanidea	22.05	38.1333
Tulipa 33	Tulipa	orphanidea	22.0833	38.1333
Tulipa 34	Tulipa	orphanidea	22.0833	38.1667
Tulipa 35	Tulipa	orphanidea	22.3136	37.6973
Tulipa 36	Tulipa	orphanidea	22.4216	37.3106
Tulipa 37	Tulipa	orphanidea	22.42	37.3085
Tulipa 38	Tulipa	orphanidea	22.422	37.309
Tulipa 39	Tulipa	orphanidea	22.422	37.31
Tulipa 40	Tulipa	orphanidea	22.421	37.308
Tulipa 41	Tulipa	orphanidea	23.6947	40.4219
Tulipa 42	Tulipa	orphanidea	23.625	40.4853
Tulipa 43	Tulipa	orphanidea	23.4319	40.7653
Tulipa 44	Tulipa	orphanidea	23.5839	40.6147
Tulipa 45	Tulipa	orphanidea	22.4275	37.9808
